# Supplementary material for: Influence of Metabolite Extraction Methods on 1H-NMR-Based Metabolomic Profiling of Enteropathogenic Yersinia
Source: Methods Protoc. 2018 Nov 20;1(4):45. doi: 10.3390/mps1040045 (PMC6481057; doi:10.3390/mps1040045)
Supplement: Supplementary file 1 [file mps-01-00045-s001.zip]

Archive with 5 entries (5 files):
- Supplemental Info/All Spectra Stacked.mnova
- Supplemental Info/Compound list (Table S1).docx
- Supplemental Info/Integral Dataset for Metabolites (Table S2).csv
- Supplemental Info/Integral Region list (Table S3).csv
- Supplemental Info/PCA Score Plots (S4).docx
