# Supplementary material for: Influence of Metabolite Extraction Methods on 1H-NMR-Based Metabolomic Profiling of Enteropathogenic Yersinia
Source: Methods Protoc. 2018 Nov 20;1(4):45. doi: 10.3390/mps1040045 (PMC6481057; doi:10.3390/mps1040045)
Supplement: Supplementary file 1 [file mps-01-00045-s001.zip › Supplemental Info/Integral Dataset for Metabolites (Table S2).csv]

Spectrum	class	9.86ppm	Niacinamide/Nicotinate	NADP+	AMP	IMP	ADP/ATP	Inosine	Adenine	UMP	UDP-glucoronate	Uracil	Phe	Tyrosine	Fumarate	Maleate	Maltose	Glucose	1,3 Dihydroxyacetone	Glycine	Betaine	Aspartate	4-pyroxidate	Succinate	Glutamate	Butanone/Acetoin	Methionine	Acetate	Putrescine	Cadverine/Lysine	Alanine	Lactate	Isoleucine	Valine	Leucine	Butyrate	TSP
0	Ye 60% Methanol	0.0001587	0.0001831	0.001629471	2.14E-04	7.95E-04	4.55E-04	Compound	9.86E-04	2.63E-05	0.001069055	0.001475292	0.0029783	0.001275504	0.024077376	0.001152546	0.007817759	6.74E-04	0.007486225	0.004246984	0.033921071	0.002903323	0.002786645	0.005715105	0.043484288	0.011935125	0.003792906	0.038787504	0.01398889	0.078446712	0.033499258	0.018414475	0.003917371	0.012956462	0.031604166	0.018004678	1
1	Ye AMW	0.0004079	0.0000392	0.002169801	8.27E-05	0.001170972	7.52E-04	4.96E-04	9.37E-04	2.85E-04	0.00138777	6.05E-04	0.004346988	0.002336997	5.20E-04	0.001078886	0.007047352	1.30E-04	0.005620854	0.003488113	0.035519441	0.003040642	0.003478739	0.111777138	0.065229422	0.02492254	0.00561365	0.03894621	0.017165388	0.089496991	0.038124138	0.034983628	0.006396575	0.017644514	0.041306807	0.028358894	1.0211687
2	Ye AMW	0.0002412	0.000308	0.002270253	3.16E-04	0.001418786	5.82E-04	5.94E-04	9.78E-04	1.76E-04	0.001219363	8.36E-04	0.002828296	0.001964564	6.77E-04	9.61E-04	0.007396061	5.89E-04	0.00615964	0.002425354	0.031183396	0.002268708	0.004027063	0.103750754	0.064861512	0.023327681	0.005780661	0.025331497	0.014641425	0.076855457	0.034295786	0.029065993	0.004614397	0.013505003	0.030985848	0.02167386	1.017827409
3	Ye AMW	0.0002649	0.0003998	0.002311205	2.71E-04	0.001336785	6.51E-04	5.59E-04	9.92E-04	2.43E-04	0.001202411	9.18E-04	0.003187351	0.002179565	6.37E-04	1.00E-03	0.007845485	5.42E-04	0.004868121	0.002485722	0.032405504	0.002309084	0.004281467	0.120989965	0.052483199	0.023047463	0.004681595	0.030055722	0.015914363	0.079763175	0.035009144	0.027727133	0.004944776	0.014788234	0.033688765	0.023485555	1.00941596
4	Ye AMW	0.0002705	0.0003201	0.002142451	1.15E-04	0.001355041	7.43E-04	5.77E-04	8.20E-04	1.54E-04	0.001538748	9.11E-04	0.003134397	0.002073078	7.76E-04	9.58E-04	0.00752906	3.51E-04	0.005464853	0.003051598	0.032179125	0.002629529	0.003817624	0.119334023	0.065568948	0.024084189	0.005742433	0.026649614	0.015734419	0.078801171	0.034952487	0.031302427	0.005097869	0.013781843	0.031955171	0.022402563	1.011304971
5	Ye AMW	0.0005027	0.0001541	0.002274721	5.86E-05	0.001160338	7.53E-04	2.79E-04	8.91E-04	2.04E-04	0.001376778	6.26E-04	0.003062464	0.002125806	7.21E-04	0.00101273	0.007104686	2.72E-04	0.008769417	0.002982709	0.033341814	0.002483808	0.003691567	0.107740346	0.060459805	0.023066004	0.005307396	0.026442986	0.015967827	0.082559314	0.035315685	0.027528759	0.005171846	0.014135945	0.032841204	0.022954994	0.997703621
6	Ye AMW	0.0005055	0.0001824	0.002277551	2.17E-04	0.001229866	5.26E-04	3.28E-04	9.28E-04	2.43E-04	0.001350375	5.69E-04	0.002483412	0.001902497	8.53E-04	0.001080639	0.007488035	5.95E-04	0.004504223	0.002622286	0.03205186	0.002290902	0.00386826	0.097624291	0.063107719	0.022899761	0.005575605	0.02126974	0.015377198	0.079235069	0.034439667	0.025550509	0.004603906	0.012854998	0.028725222	0.02263343	0.998640954
7	Ye 60% Ethanol	0.0001249	0.0002601	0.002529071	5.30E-04	0.001171659	5.67E-04	0.001641985	0.001189884	8.56E-06	0.001317021	8.63E-04	0.003849906	0.002075921	1.20E-04	9.90E-04	0.003253724	4.38E-05	0.005925553	0.003643436	0.038248106	0.004348631	0.004641191	0.135787201	0.061555032	0.024975656	0.005320986	0.050947977	0.02432157	0.111429611	0.044060313	0.033069464	0.006984416	0.019571449	0.043271288	0.03050039	1.016741495
8	Ye 60% Ethanol	0.0002231	0.0004166	0.002515486	4.92E-04	0.001209219	6.94E-04	0.001720806	0.001182042	5.34E-05	0.001204483	5.28E-04	0.004054983	0.001976957	-6.29E-05	9.29E-04	0.003072507	3.92E-04	0.005756446	0.003490039	0.038294959	0.003661938	0.004375494	0.133131984	0.061150185	0.025164349	0.005801534	0.052627266	0.023736971	0.114134909	0.044616281	0.032775703	0.006859119	0.020258976	0.046082819	0.029562942	1.004778811
9	Ye 60% Ethanol	0.0000904	0.0002042	0.001970361	4.97E-04	0.001237459	5.81E-04	0.001749246	0.001176818	3.21E-05	0.001484221	0.001161267	0.006438904	0.002403145	-5.15E-04	8.27E-04	0.004328467	3.19E-04	0.009069819	0.004516419	0.043790845	0.004979019	0.00518241	0.150214729	0.059605672	0.026881846	0.005446233	0.091663326	0.026936107	0.129089849	0.051212793	0.049445812	0.009361117	0.027345667	0.065239239	0.03987144	1.010934492
10	Ye 60% Ethanol	0.0001806	0.000277	0.002325662	3.82E-04	0.001271236	5.84E-04	0.002241234	0.001374799	1.84E-05	0.001648632	0.001151652	0.00425152	0.002057191	-5.59E-04	0.001036559	0.005100791	7.30E-04	0.006596518	0.004961106	0.041382116	0.005085007	0.005492712	0.180010992	0.058607418	0.026060257	0.005780677	0.060745275	0.025001712	0.120167204	0.048048485	0.042245218	0.007360769	0.021632913	0.049052343	0.034676094	1.01190947
11	Ye 60% Ethanol	0.000278	0.0003594	0.002247968	4.27E-04	0.00100038	6.91E-04	0.001830823	0.001205962	1.75E-04	0.00157364	6.57E-04	0.005140802	0.001962112	7.32E-04	0.001174256	0.004244806	1.98E-04	0.006387581	0.004575734	0.040428242	0.00440133	0.004360401	0.158167377	0.058851478	0.02466885	0.005062868	0.06044681	0.022848593	0.113787366	0.043795365	0.037664912	0.007464537	0.021291578	0.051093112	0.03018864	1.01301375
12	Ye 60% Ethanol	0.0002976	0.0003028	0.002039955	5.26E-04	0.001099842	5.67E-04	0.001896159	0.001165961	4.56E-05	0.001454449	8.87E-04	0.003817909	0.001825371	6.68E-05	8.81E-04	0.00391585	5.49E-04	0.00571205	0.00363857	0.04457158	0.004209198	0.004634358	0.147343668	0.05423566	0.024823341	0.004978671	0.047291914	0.02315888	0.106747838	0.042053189	0.030049997	0.006818928	0.019516503	0.043018128	0.029563378	1.00600437
13	Ye CMW	0.0000198	0.0005213	1.80E-04	3.56E-04	8.19E-04	3.40E-04	0.002454438	0.001309199	1.83E-04	0.001919736	0.002863017	0.006641517	0.002327661	-0.001659087	3.68E-04	0.008868451	0.001604051	0.00783421	0.005267329	0.035082447	0.00411122	0.005360195	0.136616098	0.063846715	0.02772838	0.005524834	0.095721725	0.027871461	0.125173285	0.052786492	0.061217749	0.007903173	0.025351924	0.061535578	0.032607887	1.014847282
14	Ye CMW	-0.0002041	0.0006811	3.12E-04	6.22E-04	9.31E-04	4.77E-04	0.002955443	0.001398261	3.21E-04	0.002071087	0.002927711	0.005128725	0.002413573	-0.001405708	4.78E-04	0.011054598	0.001907868	0.007154663	0.006229662	0.040134846	0.004089177	0.005202032	0.160876582	0.062488789	0.028834654	0.005384311	0.07210615	0.0277773	0.121945786	0.053706384	0.052015774	0.00708727	0.021620549	0.051170358	0.028892504	1.01237295
15	Ye CMW	0.0000372	0.0006691	3.89E-04	3.76E-04	6.99E-04	4.16E-04	0.002685664	0.001009632	2.29E-04	0.00176096	0.002626559	0.006246627	0.002378744	0.003874076	2.54E-04	0.007573932	0.001012816	0.006085326	0.005998514	0.033989757	0.003734189	0.004375495	0.117790308	0.058288149	0.025109307	0.00515037	0.089728002	0.023667053	0.112177158	0.047005158	0.054353666	0.007673406	0.023708444	0.057873379	0.031371696	1.012480429
16	Ye CMW	0.0000613	0.0005546	-7.06E-05	4.03E-04	6.80E-04	2.86E-04	0.002340001	0.001063105	1.53E-04	0.001772297	0.002219236	0.005663243	0.002015025	-2.29E-04	3.12E-04	0.010443164	0.001742294	0.005889873	0.004382127	0.029933491	0.003529243	0.004395761	0.145770719	0.053459141	0.023175152	0.004455466	0.089800837	0.021881838	0.106538738	0.045526188	0.051746698	0.007052239	0.021948905	0.054355622	0.026635422	1.020516824
17	Ye CMW	-0.0000848	0.0007952	1.12E-04	7.67E-04	8.85E-04	4.80E-04	0.002288777	0.001028592	2.03E-04	0.001652139	0.002200121	0.007058071	0.002561945	-5.36E-04	4.10E-04	0.008866357	0.001390968	0.007380208	0.004783148	0.034131016	0.003707446	0.005077231	0.140496537	0.053789642	0.024893688	0.004744669	0.099775407	0.024178906	0.116623949	0.049428017	0.058420157	0.008100034	0.0261183	0.065525098	0.03095513	1.011305537
18	Ye CMW	0.0000008	0.0001099	1.20E-04	4.44E-04	5.99E-04	2.20E-04	0.001009183	4.37E-04	2.84E-05	7.13E-04	7.34E-04	0.001750319	0.001089238	-0.001007986	2.08E-04	0.00603576	8.26E-04	0.00327803	0.003119329	0.018233635	0.001205236	0.002500562	0.081935253	0.025101877	0.012512515	0.002228173	0.02994548	0.009636711	0.049113309	0.022543357	0.023261631	0.002954568	0.009377432	0.022725669	0.011584609	1.002553778
19	Ye 60% Methanol	0.0002244	0.0004399	0.002229819	3.12E-04	8.49E-04	4.43E-04	0.002417331	0.001046499	2.22E-04	0.001214395	0.001271718	0.002588229	0.001433864	0.025635562	0.001140295	0.007635265	4.74E-04	0.010448232	0.004175013	0.036620469	0.002485644	0.002835686	0.005719175	0.043233907	0.011627302	0.003654645	0.030862081	0.01339263	0.074591934	0.032784667	0.016054549	0.003633351	0.011992336	0.029281475	0.016933723	0.99124322
20	Ye 60% Methanol	0.000255	0.0004781	0.001443271	2.97E-04	8.95E-04	4.18E-04	0.002508166	0.001036646	1.76E-04	0.001200078	0.001495951	0.002843498	0.001520412	0.021395266	8.31E-04	0.007288156	7.16E-04	0.008888732	0.004435221	0.037356389	0.003005589	0.003063046	0.006104915	0.045671722	0.014785679	0.004085259	0.03543622	0.016786611	0.083980746	0.036494287	0.020829936	0.004565367	0.014244351	0.032978504	0.021251894	0.988227298
21	Ye 60% Methanol	-0.0000172	0.0004657	0.002120455	3.21E-04	8.75E-04	5.27E-04	0.002438412	0.001050897	1.67E-04	0.001196228	0.001403034	0.003319696	0.001461668	0.025991932	0.001151899	0.007129227	5.57E-04	0.007703138	0.004940754	0.037399055	0.00296737	0.002986248	0.006559325	0.043619318	0.012148824	0.003809978	0.041874221	0.013957161	0.079126897	0.034826003	0.021293689	0.004516442	0.014657852	0.035688294	0.020616138	0.989715611
22	Ye 60% Methanol	0.0000172	0.0004837	0.00205551	2.35E-04	9.74E-04	5.07E-04	0.002592244	1.00E-03	1.60E-04	0.001251313	0.001637878	0.00301359	0.001571643	0.02400013	9.03E-04	0.006153123	5.90E-04	0.009873523	0.004710879	0.03739019	0.002912816	0.003005268	0.006159842	0.043749671	0.014817115	0.004121651	0.039041553	0.015475617	0.082242485	0.034729708	0.018645879	0.004770833	0.014409477	0.0335301	0.021115103	0.996722742
23	Ye 60% Methanol	0.0002772	0.0004078	0.001661296	1.52E-04	8.37E-04	5.91E-04	0.00252831	9.80E-04	1.07E-04	0.001100923	0.001456869	0.003359955	0.001514118	0.026912556	0.001019348	0.008512316	7.37E-04	0.006393768	0.004313459	0.039409367	0.002847986	0.0028595	0.005207624	0.043606116	0.011303022	0.003839823	0.036997786	0.015262832	0.085119256	0.036795562	0.018747426	0.00432043	0.014497864	0.034804824	0.018944918	0.986655225
24	Ye Pure Methanol	0.0004926	0.0003562	0.001594345	2.25E-06	7.18E-04	7.67E-04	5.09E-04	8.86E-04	7.63E-05	9.59E-04	0.001235992	0.003144557	0.001296462	0.001481623	8.09E-04	0.003186448	2.05E-04	0.006899244	0.002878154	0.034457637	0.002733482	0.003371059	0.125689451	0.04590979	0.02240126	0.004190659	0.031382397	0.014455709	0.072022108	0.034218659	0.024926424	0.0057095	0.015483661	0.035265503	0.019036867	0.99472719
25	Ye Pure Methanol	0.0004294	0.0003657	0.001532142	7.44E-05	0.001010486	6.80E-04	2.59E-04	9.14E-04	1.28E-04	0.001026591	8.25E-04	0.002526028	0.001298076	8.48E-04	9.31E-04	0.002519007	1.46E-04	0.004517342	0.002434615	0.032998901	0.002482167	0.003419619	0.119686448	0.050898317	0.02145688	0.00456272	0.024823462	0.013374407	0.068331672	0.030712806	0.01536145	0.004262811	0.012361667	0.029338243	0.014748127	0.991376508
26	Ye Pure Methanol	0.000407	0.0003382	0.001595913	-4.11E-05	7.72E-04	5.37E-04	6.32E-04	7.58E-04	3.03E-05	7.01E-04	7.95E-04	0.002002275	8.52E-04	0.001073163	8.83E-04	0.002080655	1.24E-04	0.009052498	0.002197636	0.032475836	0.002275161	0.002454393	0.095677071	0.041534485	0.018820649	0.003603575	0.020642995	0.009775863	0.052403492	0.023613824	0.013468823	0.003786362	0.010770466	0.024774935	0.011984862	0.993213295
27	Ye Pure Methanol	0.000494	0.0000456	0.001819927	-9.63E-05	6.79E-04	4.43E-04	8.45E-05	9.37E-04	5.57E-05	7.91E-04	4.91E-04	0.002778481	0.001260138	8.53E-04	0.001138117	0.001491355	-1.19E-04	0.005847965	0.002270737	0.031870105	0.002554602	0.002599291	0.105931207	0.042950451	0.020333087	0.003800104	0.028315519	0.010504071	0.05741764	0.02519726	0.015699058	0.004298845	0.012560737	0.031353582	0.013593159	0.986443789
28	Ye Pure Methanol	0.0005571	0.000147	0.001707787	8.83E-05	7.28E-04	5.44E-04	1.16E-04	8.69E-04	9.59E-05	8.46E-04	6.49E-04	0.002525623	9.82E-04	7.76E-04	0.001015685	0.002355434	3.79E-04	0.005114786	0.001867603	0.032635013	0.002064977	0.003008318	0.110057778	0.044099223	0.020922199	0.004056205	0.02539425	0.010090425	0.055177193	0.025156782	0.014857093	0.003931235	0.011529475	0.029117391	0.01235107	0.972183882
29	Ye Pure Methanol	0.0003928	0.0003616	0.001579319	4.74E-05	8.20E-04	4.76E-04	2.34E-04	7.27E-04	1.94E-04	7.43E-04	4.15E-04	0.002126124	9.09E-04	8.08E-04	0.001018854	0.001607473	1.12E-04	0.007372527	0.002119618	0.032060832	0.002117125	0.002747776	0.099468517	0.040505806	0.018666959	0.003849083	0.019774435	0.00981404	0.053272991	0.023493659	0.012344078	0.00358285	0.010211876	0.024230587	0.012488585	0.995600822
30	Yp Pure Methanol	0.000012	0.0004342	0.00380857	1.52E-05	0.001141264	5.03E-04	3.14E-04	0.001821249	1.16E-04	0.001446922	9.92E-04	0.004399179	0.002410062	0.001040716	0.002079176	0.001739705	4.02E-04	0.004825233	0.003318003	0.129460868	0.004151079	0.004465866	0.146822301	0.085772166	0.032373517	0.007507628	0.070255715	0.021333663	0.106789796	0.044209369	0.027145795	0.008234294	0.026197256	0.062108544	0.02563476	0.996733383
31	Yp Pure Methanol	-0.0000188	0.0004154	0.003769254	3.40E-05	9.73E-04	6.29E-04	8.50E-05	0.001765489	1.72E-04	0.00143761	7.80E-04	0.006125898	0.002871795	4.02E-04	0.001971865	0.001346422	2.88E-04	0.007929371	0.003444722	0.125108988	0.004362251	0.004210642	0.128652191	0.080379842	0.032415944	0.007072893	0.081200815	0.022799079	0.11731937	0.046668661	0.033410701	0.009623858	0.03082709	0.074280276	0.029716824	0.984748841
32	Yp Pure Methanol	0.0001324	0.0004634	0.003572627	1.20E-04	9.82E-04	5.91E-04	6.93E-05	0.002080302	1.97E-04	0.001443018	0.001475089	0.009522683	0.003485956	8.80E-06	0.001940758	0.001827186	8.35E-04	0.008378656	0.003608133	0.131908773	0.005021827	0.005869666	0.139139959	0.094952495	0.036517997	0.009153068	0.120450946	0.027725481	0.141976643	0.0571089	0.048019011	0.012333163	0.0416262	0.102961312	0.039009125	0.98023498
33	Yp Pure Methanol	0.0001241	0.0002156	0.003713268	-8.60E-06	9.65E-04	6.00E-04	1.70E-04	0.001735101	1.52E-04	0.00196461	8.12E-04	0.00849872	0.003447674	9.52E-04	0.002320376	0.001155705	-1.72E-05	0.006625446	0.004424842	0.134396626	0.005883725	0.004264291	0.147569689	0.086546435	0.035788264	0.007438576	0.101325914	0.02705311	0.136081265	0.055622084	0.045932025	0.012432297	0.038305615	0.093823383	0.039508872	0.988305441
34	Yp Pure Methanol	0.0002565	0.0005793	0.003848354	1.84E-04	9.42E-04	5.04E-04	9.53E-05	0.00218747	3.52E-04	0.001573025	9.75E-04	0.008897169	0.003400856	2.28E-04	0.002107494	0.001195912	5.37E-04	0.007358012	0.003469028	0.138477073	0.004817724	0.005120382	0.129875111	0.096935005	0.036297624	0.008965796	0.108672526	0.025764891	0.133960445	0.053513765	0.043880745	0.011710096	0.039085143	0.096082745	0.03570207	0.997981679
35	Yp Pure Methanol	0.0003263	0.0005779	0.003552232	1.73E-04	8.73E-04	5.73E-04	5.62E-05	0.002083311	4.86E-04	0.001220758	0.001383299	0.008979915	0.003202571	4.76E-04	0.001835076	0.001223136	4.37E-04	0.004981735	0.003522927	0.124109883	0.00468946	0.004960266	0.131155144	0.090008409	0.034138225	0.008389595	0.10740054	0.023549152	0.124527676	0.051018212	0.046436846	0.012043922	0.038889201	0.09660148	0.036307315	0.994875033
36	Yp CMW	-0.0001987	0.0014524	0.001450864	0.001799191	0.001300151	0.00134641	0.002011057	0.001869637	5.08E-04	0.002023388	0.002971081	0.009880064	0.00429708	-0.00184375	4.44E-04	0.00644884	0.001075588	0.007786499	0.004916017	0.131901848	0.005640716	0.008272044	0.164917997	0.082810112	0.035450858	0.007836103	0.168171599	0.040490114	0.163695041	0.06807888	0.047982975	0.012912613	0.042974077	0.102482308	0.046674355	0.988311854
37	Yp CMW	-0.0003846	0.0010599	4.26E-04	0.00120422	9.35E-04	7.77E-04	0.001530928	0.001546068	4.08E-04	0.001900536	0.002495581	0.00740652	0.003206616	-0.001270655	3.00E-04	0.004807285	4.62E-04	0.006106938	0.004940251	0.117649305	0.005407159	0.005974238	0.137863537	0.077315286	0.029644934	0.006601742	0.137493685	0.033932471	0.134830148	0.056295735	0.041499637	0.01025853	0.033221836	0.078981068	0.037919418	0.975299084
38	Yp CMW	-0.0001718	0.0013878	-1.13E-04	0.001720515	0.001144563	0.001439325	0.001677407	0.002182342	4.59E-04	0.002618948	0.00365514	0.012645628	0.00496049	-0.001333611	3.15E-04	0.007067137	0.001020676	0.007963381	0.006754536	0.154992274	0.007781081	0.008971183	0.205781161	0.098894656	0.041523123	0.009196344	0.211194941	0.050099637	0.198766738	0.082707622	0.06400194	0.016375506	0.054256225	0.126471745	0.059223778	0.984893216
39	Yp CMW	-0.0000729	0.0014816	4.28E-04	0.001651011	0.001064518	0.001300477	0.001951165	0.001789755	3.69E-04	0.00197158	0.00315952	0.010146657	0.003981056	-0.002527367	1.97E-04	0.00585754	8.31E-04	0.007322916	0.005371329	0.138528019	0.006098914	0.00738104	0.150776247	0.089724321	0.035582775	0.008669204	0.182106326	0.040838873	0.162896738	0.067456884	0.051720747	0.013122321	0.044112408	0.104330323	0.047798372	0.986510839
40	Yp CMW	-0.000177	0.0017588	8.93E-04	0.001392708	0.001135485	0.001043248	0.001493744	0.002278647	3.97E-04	0.002370196	0.002981589	0.008692833	0.003897409	0.001030872	4.26E-04	0.00583781	7.58E-04	0.00703046	0.005795535	0.128057966	0.006200676	0.006477112	0.17509189	0.081745503	0.032581215	0.007310148	0.155620901	0.037870755	0.150641407	0.063312499	0.043571376	0.011334621	0.036781518	0.087489731	0.042970012	0.977338532
41	Yp CMW	-0.0002619	0.0016131	-3.85E-04	0.002373255	0.001126661	0.001682791	0.002285197	0.002528777	6.26E-04	0.003044164	0.004248475	0.012884328	0.005482378	-0.001497257	3.60E-04	0.007826175	9.66E-04	0.010728314	0.007936694	0.189295631	0.008919672	0.009463031	0.218453049	0.127550234	0.048171768	0.0110496	0.233583208	0.058740523	0.219507423	0.09115605	0.066720583	0.017153906	0.055559783	0.130985428	0.065418801	0.973461125
42	Yp AMW	0.0012891	0.0009942	0.002214801	0.002406307	0.001458616	0.001572162	6.50E-04	0.001309	6.36E-04	0.001234944	8.05E-04	0.008408579	0.003087177	-3.27E-04	0.001431249	0.005997588	5.52E-04	0.006804867	0.004348871	0.163477798	0.006320455	0.00562529	0.102084353	0.113943491	0.037763498	0.00976565	0.142294234	0.032846818	0.13728933	0.056639533	0.047839853	0.012075933	0.037385727	0.088636145	0.049361703	0.986335842
43	Yp AMW	0.0008532	0.000499	0.002291921	0.001454283	0.001133925	0.001035937	3.36E-04	0.001415736	5.67E-04	0.00156096	4.68E-04	0.009749717	0.003316968	-9.26E-05	0.001468498	0.006239234	5.87E-04	0.00603698	0.005285664	0.159459691	0.006515338	0.006199541	0.099650434	0.120942147	0.038815777	0.010337652	0.098813336	0.032291542	0.137771052	0.055998321	0.052926424	0.012765905	0.039223034	0.098086685	0.058897942	0.973106085
44	Yp AMW	0.0007415	0.0005177	0.001985198	1.67E-04	0.001014944	0.001467545	3.23E-04	0.001243441	8.20E-04	0.001539973	6.55E-04	0.007056399	0.002511965	2.34E-04	0.00115294	0.004023758	-2.17E-04	0.004300695	0.00398218	0.136502422	0.005346565	0.004193042	0.110714864	0.091789411	0.030284791	0.007117731	0.10299248	0.026467341	0.115750869	0.048282206	0.041936957	0.00978127	0.028862416	0.070500383	0.041873156	0.994956539
45	Yp AMW	0.0007154	0.0008665	0.002598607	1.65E-04	0.001253552	0.001436476	3.77E-04	0.001138349	5.29E-04	0.001307585	8.71E-04	0.006074305	0.002348985	5.31E-04	0.001250713	0.004979219	3.02E-04	0.005735701	0.003784248	0.138193326	0.004643435	0.005022066	0.134420325	0.096255263	0.031389597	0.007728994	0.103348952	0.027883189	0.117319874	0.050360567	0.04127007	0.009333411	0.028606439	0.068387449	0.041436223	1.002559829
46	Yp AMW	0.0009646	0.0006876	0.002315682	3.37E-04	0.001361516	0.00151655	5.04E-04	0.001393838	5.96E-04	0.001339784	8.21E-04	0.007939666	0.002753595	7.15E-04	0.001369309	0.004725356	3.69E-04	0.005811234	0.004485544	0.15279906	0.005836396	0.005312435	0.123273877	0.103058109	0.03533132	0.008263703	0.128511951	0.030041543	0.131914914	0.055479267	0.047459766	0.011215631	0.033809234	0.082530567	0.048240948	0.988090848
47	Yp AMW	0.0010311	0.0009165	0.001982117	0.00149939	0.001368935	0.001400031	3.88E-04	0.00124853	5.76E-04	0.001274614	3.13E-04	0.007421777	0.002656355	-3.45E-05	0.001490806	0.004559186	1.32E-04	0.005135143	0.004244032	0.145980507	0.005545465	0.004610535	0.097203728	0.098819106	0.032850709	0.008379576	0.114234846	0.027469914	0.120234546	0.049768308	0.040623598	0.01031715	0.032054261	0.075149799	0.042393631	0.991512025
48	Yp 60% Methanol	0.0000403	0.001684	0.001608171	5.71E-04	0.001091046	9.80E-04	0.00334342	0.001058696	1.36E-04	5.53E-04	0.002312088	0.006457034	0.002777097	0.015567594	0.001003721	0.004885799	3.12E-04	0.007630171	0.005686697	0.139897829	0.005229416	0.004470139	0.00898025	0.094717505	0.01893654	0.007913357	0.080933559	0.027536507	0.12875712	0.051958981	0.030014537	0.007296504	0.025715294	0.062487447	0.025812798	1.001525031
49	Yp 60% Methanol	0.0001745	0.0008499	3.65E-04	4.68E-04	6.11E-04	6.34E-04	0.001510618	6.16E-04	1.95E-04	5.62E-04	0.001405612	0.006039369	0.002401674	0.011313291	5.06E-04	0.002302153	-5.54E-04	0.005671053	0.005202134	0.084170688	0.005500599	0.003367337	0.006716868	0.061570696	0.016250208	0.005165818	0.067466463	0.022284382	0.102634461	0.039335117	0.030645471	0.006879552	0.022594698	0.054579692	0.026361051	1.010075927
50	Yp 60% Methanol	0.0001516	0.0017796	0.002110567	6.13E-04	0.001261664	0.001037483	0.004126487	0.001279396	1.38E-04	7.31E-04	0.003046523	0.006136674	0.002508687	0.017917802	0.001110257	0.00643557	6.72E-04	0.007061647	0.007159369	0.153911182	0.006405053	0.005335231	0.010679347	0.125042915	0.021323492	0.009920509	0.079408316	0.032385693	0.138049845	0.05440505	0.028761198	0.007448054	0.025342915	0.062713669	0.027229961	1.000402205
51	Yp 60% Methanol	-0.0000314	0.0017929	0.001630782	7.00E-04	0.001265051	9.82E-04	0.00365312	0.001084294	2.17E-04	0.00109698	0.002769719	0.006132032	0.002564342	0.011460617	0.001014254	0.004714263	3.40E-04	0.010097389	0.006843722	0.152844594	0.006773467	0.005169094	0.010653091	0.116397236	0.020831972	0.009483659	0.073389522	0.031048161	0.132942591	0.051979528	0.027892718	0.007261921	0.025755656	0.061756882	0.026865401	0.987285555
52	Yp 60% Methanol	0.0001831	0.0017453	0.001559129	7.30E-04	0.001193298	0.001042025	0.003253193	0.001113871	3.38E-04	0.001362178	0.00300441	0.005462489	0.002982295	0.00992249	9.64E-04	0.004124438	1.22E-04	0.008701485	0.006480064	0.159708251	0.006603936	0.00500693	0.009864651	0.110235296	0.022833096	0.009148876	0.071433483	0.032228617	0.135821986	0.053641898	0.026841415	0.007624961	0.025863303	0.058481737	0.030148286	1.001900764
53	Yp 60% Methanol	-0.0000119	0.0020746	0.001795498	7.86E-04	0.00121645	0.00119813	0.004152788	0.001241262	1.28E-04	9.34E-04	0.002860027	0.0072354	0.002972018	0.017113631	0.001123334	0.005426819	4.67E-04	0.011744949	0.007320097	0.160426884	0.0064558	0.005200284	0.010531555	0.116553685	0.022027668	0.009817756	0.089974541	0.030974358	0.144244943	0.057403726	0.035008617	0.008384201	0.029046581	0.071241244	0.02989596	1.009080622
54	Yp 60% Ethanol	0.0012436	0.001626	0.001892362	0.001212716	0.001711285	0.001163895	0.002848558	0.001055798	-7.70E-06	0.001118937	0.002491021	0.01008429	0.002189938	-0.003400178	3.39E-04	0.0013536	7.98E-04	0.005831101	0.005163488	0.17543422	0.005275937	0.007662235	0.125605036	0.112393632	0.038536746	0.009946782	0.179612235	0.043916367	0.178675774	0.07897916	0.071112834	0.016014313	0.05007992	0.11951754	0.070606357	0.998872268
55	Yp 60% Ethanol	0.00103	0.0010041	0.001073955	0.001395589	0.001219251	0.001242487	0.002033126	0.001029259	4.73E-04	0.001408309	0.001676773	0.01053233	0.003299689	-8.00E-04	6.72E-04	5.97E-04	-5.68E-04	0.007217191	0.007068714	0.15884679	0.008505718	0.006273769	0.103588136	0.110748778	0.036785943	0.008942357	0.17625192	0.044735235	0.17023354	0.07271994	0.068058901	0.016029449	0.047551598	0.106095053	0.072584321	1.016364503
56	Yp 60% Ethanol	0.0014854	0.0010237	0.001167478	0.001186753	0.001326276	0.001236087	0.002297746	0.001342459	4.36E-04	0.001387426	0.001806142	0.01183052	0.003061708	-5.99E-04	8.39E-04	8.48E-04	-3.47E-04	0.006473205	0.006884622	0.169673093	0.007790533	0.006340256	0.120163301	0.113818661	0.036680683	0.009193768	0.173436599	0.048229197	0.190415323	0.081860286	0.072202659	0.016717603	0.049983395	0.116707605	0.07483707	1.007981529
57	Yp 60% Ethanol	0.0009066	0.001414	0.001362309	0.001661956	0.001558445	0.001285405	0.002811936	7.67E-04	3.78E-04	0.001103709	0.002007243	0.007539868	0.002641248	-0.001789859	3.71E-04	3.28E-04	-1.16E-04	0.00702816	0.005834769	0.173004714	0.006220899	0.006311745	0.098110525	0.117606772	0.037222869	0.010374783	0.144115486	0.041675054	0.160459273	0.069649778	0.05684768	0.013577404	0.040588065	0.090610077	0.061795745	1.000673097
58	Yp 60% Ethanol	0.0015772	0.0018883	0.001233244	0.001612729	0.001555525	0.001668487	0.002382101	0.001278795	2.27E-04	0.001489868	0.002537911	0.013731604	0.00372634	-0.00166787	6.44E-04	0.001596375	-2.04E-04	0.009697237	0.007698039	0.195991674	0.008554273	0.007761211	0.152345047	0.12172374	0.041449744	0.010121547	0.23122696	0.052443039	0.211477712	0.090142687	0.080937968	0.01921505	0.05808031	0.137780328	0.08667321	0.998168006
59	Yp 60% Ethanol	0.0008745	0.0013273	0.001010315	0.001760542	0.0013621	0.001587102	0.002214848	0.001108494	6.24E-04	0.001576471	0.001912178	0.010191668	0.003263534	-0.001594592	6.55E-04	2.98E-04	-4.03E-04	0.008014708	0.006956017	0.173805124	0.008098019	0.006415781	0.12144458	0.121863945	0.039564278	0.010788697	0.159281712	0.045726668	0.173344117	0.074764845	0.066665243	0.015603806	0.0481851	0.106147903	0.071835931	1.004767146
