# Supplementary material for: Influence of Metabolite Extraction Methods on 1H-NMR-Based Metabolomic Profiling of Enteropathogenic Yersinia
Source: Methods Protoc. 2018 Nov 20;1(4):45. doi: 10.3390/mps1040045 (PMC6481057; doi:10.3390/mps1040045)
Supplement: Supplementary file 1 [file mps-01-00045-s001.zip › Supplemental Info/Integral Region list (Table S3).csv]

Integral #	Compound	Range (F1) from	Range (F1) to	Center (F1) [ppm]
Integral 1	9.86ppm	9.885	9.833	9.8589
Integral 2	Niacinamide/Nicotinate	8.984	8.896	8.94
Integral 3	NADP+	8.895	8.748	8.8214
Integral 4	AMP	8.606	8.592	8.5988
Integral 5	IMP	8.568	8.546	8.5569
Integral 6	ADP/ATP	8.526	8.504	8.5151
Integral 7	Inosine	8.371	8.321	8.3458
Integral 8	Adenine	8.23	8.21	8.2204
Integral 9	UMP	8.11	8.087	8.0987
Integral 10	UDP-glucoronate	7.983	7.934	7.9582
Integral 11	Uracil	7.566	7.513	7.5396
Integral 12	Phe	7.357	7.306	7.3315
Integral 13	Tyrosine	6.928	6.88	6.904
Integral 14	Fumarate	6.571	6.457	6.5142
Integral 15	Maleate	6.046	6.026	6.036
Integral 16	Maltose	5.445	5.373	5.4089
Integral 17	Glucose	5.256	5.216	5.236
Integral 18	1,3 Dihydroxyacetone	3.607	3.6	3.6035
Integral 19	Glycine	3.566	3.551	3.5589
Integral 20	Betaine	3.285	3.253	3.2689
Integral 21	Aspartate	2.817	2.783	2.7996
Integral 22	4-pyroxidate	2.462	2.446	2.4541
Integral 23	Succinate	2.419	2.391	2.4053
Integral 24	Glutamate	2.391	2.322	2.3562
Integral 25	Butanone/Acetoin	2.247	2.211	2.2291
Integral 26	Methionine	2.15	2.143	2.1466
Integral 27	Acetate	1.947	1.896	1.9214
Integral 28	Putrescine	1.826	1.764	1.7951
Integral 29	Cadverine/Lysine	1.764	1.653	1.7085
Integral 30	Alanine	1.503	1.46	1.4817
Integral 31	Lactate	1.35	1.309	1.3294
Integral 32	Isoleucine	1.03	1.015	1.0225
Integral 33	Valine	1.015	0.982	0.9985
Integral 34	Leucine	0.982	0.947	0.9649
Integral 35	Butyrate	0.915	0.85	0.8824
Integral 36	TSP	0.123	-0.13	-0.0036
	Spectrum
	class
	9.86ppm
	Niacinamide/Nicotinate
	NADP+
	AMP
	IMP
	ADP/ATP
	Inosine
	Adenine
	UMP
	UDP-glucoronate
	Uracil
	Phe
	Tyrosine
	Fumarate
	Maleate
	Maltose
	Glucose
	1,3 Dihydroxyacetone
	Glycine
	Betaine
	Aspartate
	4-pyroxidate
	Succinate
	Glutamate
	Butanone/Acetoin
	Methionine
	Acetate
	Putrescine
	Cadverine/Lysine
	Alanine
	Lactate
	Isoleucine
	Valine
	Leucine
	Butyrate
	TSP
	Spectrum
	class
	9.86ppm
	Niacinamide/Nicotinate
	NADP+
	AMP
	IMP
	ADP/ATP
	Inosine
	Adenine
	UMP
	UDP-glucoronate
	Uracil
	Phe
	Tyrosine
	Fumarate
	Maleate
	Maltose
	Glucose
	1,3 Dihydroxyacetone
	Glycine
	Betaine
	Aspartate
	4-pyroxidate
	Succinate
	Glutamate
	Butanone/Acetoin
	Methionine
	Acetate
	Putrescine
	Cadverine/Lysine
	Alanine
	Lactate
	Isoleucine
	Valine
	Leucine
	Butyrate
	TSP
	Spectrum
	class
	9.86ppm
	Niacinamide/Nicotinate
	NADP+
	AMP
	IMP
	ADP/ATP
	Inosine
	Adenine
	UMP
	UDP-glucoronate
	Uracil
	Phe
	Tyrosine
	Fumarate
	Maleate
	Maltose
	Glucose
	1,3 Dihydroxyacetone
	Glycine
	Betaine
	Aspartate
	4-pyroxidate
	Succinate
	Glutamate
	Butanone/Acetoin
	Methionine
	Acetate
	Putrescine
	Cadverine/Lysine
	Alanine
	Lactate
	Isoleucine
	Valine
	Leucine
	Butyrate
	TSP
	Spectrum
	class
	9.86ppm
	Niacinamide/Nicotinate
	NADP+
	AMP
	IMP
	ADP/ATP
	Inosine
	Adenine
	UMP
	UDP-glucoronate
	Uracil
	Phe
	Tyrosine
	Fumarate
	Maleate
	Maltose
	Glucose
	1,3 Dihydroxyacetone
	Glycine
	Betaine
	Aspartate
	4-pyroxidate
	Succinate
	Glutamate
	Butanone/Acetoin
	Methionine
	Acetate
	Putrescine
	Cadverine/Lysine
	Alanine
	Lactate
	Isoleucine
	Valine
	Leucine
	Butyrate
	TSP
	Spectrum
	class
	9.86ppm
	Niacinamide/Nicotinate
	NADP+
	AMP
	IMP
	ADP/ATP
	Inosine
	Adenine
	UMP
	UDP-glucoronate
	Uracil
	Phe
	Tyrosine
	Fumarate
	Maleate
	Maltose
	Glucose
	1,3 Dihydroxyacetone
	Glycine
	Betaine
	Aspartate
	4-pyroxidate
	Succinate
	Glutamate
	Butanone/Acetoin
	Methionine
	Acetate
	Putrescine
	Cadverine/Lysine
	Alanine
	Lactate
	Isoleucine
	Valine
	Leucine
	Butyrate
	TSP
	Spectrum
	class
	9.86ppm
	Niacinamide/Nicotinate
	NADP+
	AMP
	IMP
	ADP/ATP
	Inosine
	Adenine
	UMP
	UDP-glucoronate
	Uracil
	Phe
	Tyrosine
	Fumarate
	Maleate
	Maltose
	Glucose
	1,3 Dihydroxyacetone
	Glycine
	Betaine
	Aspartate
	4-pyroxidate
	Succinate
	Glutamate
	Butanone/Acetoin
	Methionine
	Acetate
	Putrescine
	Cadverine/Lysine
	Alanine
	Lactate
	Isoleucine
	Valine
	Leucine
	Butyrate
	TSP
	Spectrum
	class
	9.86ppm
	Niacinamide/Nicotinate
	NADP+
	AMP
	IMP
	ADP/ATP
	Inosine
	Adenine
	UMP
	UDP-glucoronate
	Uracil
	Phe
	Tyrosine
	Fumarate
	Maleate
	Maltose
	Glucose
	1,3 Dihydroxyacetone
	Glycine
	Betaine
	Aspartate
	4-pyroxidate
	Succinate
	Glutamate
	Butanone/Acetoin
	Methionine
	Acetate
	Putrescine
	Cadverine/Lysine
	Alanine
	Lactate
	Isoleucine
	Valine
	Leucine
	Butyrate
	TSP
	Spectrum
	class
	9.86ppm
	Niacinamide/Nicotinate
	NADP+
	AMP
	IMP
	ADP/ATP
	Inosine
	Adenine
	UMP
	UDP-glucoronate
	Uracil
	Phe
	Tyrosine
	Fumarate
	Maleate
	Maltose
	Glucose
	1,3 Dihydroxyacetone
	Glycine
	Betaine
	Aspartate
	4-pyroxidate
	Succinate
	Glutamate
	Butanone/Acetoin
	Methionine
	Acetate
	Putrescine
	Cadverine/Lysine
	Alanine
	Lactate
	Isoleucine
	Valine
	Leucine
	Butyrate
	TSP
	Spectrum
	class
	9.86ppm
	Niacinamide/Nicotinate
	NADP+
	AMP
	IMP
	ADP/ATP
	Inosine
	Adenine
	UMP
	UDP-glucoronate
	Uracil
	Phe
	Tyrosine
	Fumarate
	Maleate
	Maltose
	Glucose
	1,3 Dihydroxyacetone
	Glycine
	Betaine
	Aspartate
	4-pyroxidate
	Succinate
	Glutamate
	Butanone/Acetoin
	Methionine
	Acetate
	Putrescine
	Cadverine/Lysine
	Alanine
	Lactate
	Isoleucine
	Valine
	Leucine
	Butyrate
	TSP
	Spectrum
	class
	9.86ppm
	Niacinamide/Nicotinate
	NADP+
	AMP
	IMP
	ADP/ATP
	Inosine
	Adenine
	UMP
	UDP-glucoronate
	Uracil
	Phe
	Tyrosine
	Fumarate
	Maleate
	Maltose
	Glucose
	1,3 Dihydroxyacetone
	Glycine
	Betaine
	Aspartate
	4-pyroxidate
	Succinate
	Glutamate
	Butanone/Acetoin
	Methionine
	Acetate
	Putrescine
	Cadverine/Lysine
	Alanine
	Lactate
	Isoleucine
	Valine
	Leucine
	Butyrate
	TSP
	Spectrum
	class
	9.86ppm
	Niacinamide/Nicotinate
	NADP+
	AMP
	IMP
	ADP/ATP
	Inosine
	Adenine
	UMP
	UDP-glucoronate
	Uracil
	Phe
	Tyrosine
	Fumarate
	Maleate
	Maltose
	Glucose
	1,3 Dihydroxyacetone
	Glycine
	Betaine
	Aspartate
	4-pyroxidate
	Succinate
	Glutamate
	Butanone/Acetoin
	Methionine
	Acetate
	Putrescine
	Cadverine/Lysine
	Alanine
	Lactate
	Isoleucine
	Valine
	Leucine
	Butyrate
	TSP
	Spectrum
	class
	9.86ppm
	Niacinamide/Nicotinate
	NADP+
	AMP
	IMP
	ADP/ATP
	Inosine
	Adenine
	UMP
	UDP-glucoronate
	Uracil
	Phe
	Tyrosine
	Fumarate
	Maleate
	Maltose
	Glucose
	1,3 Dihydroxyacetone
	Glycine
	Betaine
	Aspartate
	4-pyroxidate
	Succinate
	Glutamate
	Butanone/Acetoin
	Methionine
	Acetate
	Putrescine
	Cadverine/Lysine
	Alanine
	Lactate
	Isoleucine
	Valine
	Leucine
	Butyrate
	TSP
	Spectrum
	class
	9.86ppm
	Niacinamide/Nicotinate
	NADP+
	AMP
	IMP
	ADP/ATP
	Inosine
	Adenine
	UMP
	UDP-glucoronate
	Uracil
	Phe
	Tyrosine
	Fumarate
	Maleate
	Maltose
	Glucose
	1,3 Dihydroxyacetone
	Glycine
	Betaine
	Aspartate
	4-pyroxidate
	Succinate
	Glutamate
	Butanone/Acetoin
	Methionine
	Acetate
	Putrescine
	Cadverine/Lysine
	Alanine
	Lactate
	Isoleucine
	Valine
	Leucine
	Butyrate
	TSP
	Spectrum
	class
	9.86ppm
	Niacinamide/Nicotinate
	NADP+
	AMP
	IMP
	ADP/ATP
	Inosine
	Adenine
	UMP
	UDP-glucoronate
	Uracil
	Phe
	Tyrosine
	Fumarate
	Maleate
	Maltose
	Glucose
	1,3 Dihydroxyacetone
	Glycine
	Betaine
	Aspartate
	4-pyroxidate
	Succinate
	Glutamate
	Butanone/Acetoin
	Methionine
	Acetate
	Putrescine
	Cadverine/Lysine
	Alanine
	Lactate
	Isoleucine
	Valine
	Leucine
	Butyrate
	TSP
	Spectrum
	class
	9.86ppm
	Niacinamide/Nicotinate
	NADP+
	AMP
	IMP
	ADP/ATP
	Inosine
	Adenine
	UMP
	UDP-glucoronate
	Uracil
	Phe
	Tyrosine
	Fumarate
	Maleate
	Maltose
	Glucose
	1,3 Dihydroxyacetone
	Glycine
	Betaine
	Aspartate
	4-pyroxidate
	Succinate
	Glutamate
	Butanone/Acetoin
	Methionine
	Acetate
	Putrescine
	Cadverine/Lysine
	Alanine
	Lactate
	Isoleucine
	Valine
	Leucine
	Butyrate
	TSP
	Spectrum
	class
	9.86ppm
	Niacinamide/Nicotinate
	NADP+
	AMP
	IMP
	ADP/ATP
	Inosine
	Adenine
	UMP
	UDP-glucoronate
	Uracil
	Phe
	Tyrosine
	Fumarate
	Maleate
	Maltose
	Glucose
	1,3 Dihydroxyacetone
	Glycine
	Betaine
	Aspartate
	4-pyroxidate
	Succinate
	Glutamate
	Butanone/Acetoin
	Methionine
	Acetate
	Putrescine
	Cadverine/Lysine
	Alanine
	Lactate
	Isoleucine
	Valine
	Leucine
	Butyrate
	TSP
	Spectrum
	class
	9.86ppm
	Niacinamide/Nicotinate
	NADP+
	AMP
	IMP
	ADP/ATP
	Inosine
	Adenine
	UMP
	UDP-glucoronate
	Uracil
	Phe
	Tyrosine
	Fumarate
	Maleate
	Maltose
	Glucose
	1,3 Dihydroxyacetone
	Glycine
	Betaine
	Aspartate
	4-pyroxidate
	Succinate
	Glutamate
	Butanone/Acetoin
	Methionine
	Acetate
	Putrescine
	Cadverine/Lysine
	Alanine
	Lactate
	Isoleucine
	Valine
	Leucine
	Butyrate
	TSP
	Spectrum
	class
	9.86ppm
	Niacinamide/Nicotinate
	NADP+
	AMP
	IMP
	ADP/ATP
	Inosine
	Adenine
	UMP
	UDP-glucoronate
	Uracil
	Phe
	Tyrosine
	Fumarate
	Maleate
	Maltose
	Glucose
	1,3 Dihydroxyacetone
	Glycine
	Betaine
	Aspartate
	4-pyroxidate
	Succinate
	Glutamate
	Butanone/Acetoin
	Methionine
	Acetate
	Putrescine
	Cadverine/Lysine
	Alanine
	Lactate
	Isoleucine
	Valine
	Leucine
	Butyrate
	TSP
	Spectrum
	class
	9.86ppm
	Niacinamide/Nicotinate
	NADP+
	AMP
	IMP
	ADP/ATP
	Inosine
	Adenine
	UMP
	UDP-glucoronate
	Uracil
	Phe
	Tyrosine
	Fumarate
	Maleate
	Maltose
	Glucose
	1,3 Dihydroxyacetone
	Glycine
	Betaine
	Aspartate
	4-pyroxidate
	Succinate
	Glutamate
	Butanone/Acetoin
	Methionine
	Acetate
	Putrescine
	Cadverine/Lysine
	Alanine
	Lactate
	Isoleucine
	Valine
	Leucine
	Butyrate
	TSP
	Spectrum
	class
	9.86ppm
	Niacinamide/Nicotinate
	NADP+
	AMP
	IMP
	ADP/ATP
	Inosine
	Adenine
	UMP
	UDP-glucoronate
	Uracil
	Phe
	Tyrosine
	Fumarate
	Maleate
	Maltose
	Glucose
	1,3 Dihydroxyacetone
	Glycine
	Betaine
	Aspartate
	4-pyroxidate
	Succinate
	Glutamate
	Butanone/Acetoin
	Methionine
	Acetate
	Putrescine
	Cadverine/Lysine
	Alanine
	Lactate
	Isoleucine
	Valine
	Leucine
	Butyrate
	TSP
	Spectrum
	class
	9.86ppm
	Niacinamide/Nicotinate
	NADP+
	AMP
	IMP
	ADP/ATP
	Inosine
	Adenine
	UMP
	UDP-glucoronate
	Uracil
	Phe
	Tyrosine
	Fumarate
	Maleate
	Maltose
	Glucose
	1,3 Dihydroxyacetone
	Glycine
	Betaine
	Aspartate
	4-pyroxidate
	Succinate
	Glutamate
	Butanone/Acetoin
	Methionine
	Acetate
	Putrescine
	Cadverine/Lysine
	Alanine
	Lactate
	Isoleucine
	Valine
	Leucine
	Butyrate
	TSP
	Spectrum
	class
	9.86ppm
	Niacinamide/Nicotinate
	NADP+
	AMP
	IMP
	ADP/ATP
	Inosine
	Adenine
	UMP
	UDP-glucoronate
	Uracil
	Phe
	Tyrosine
	Fumarate
	Maleate
	Maltose
	Glucose
	1,3 Dihydroxyacetone
	Glycine
	Betaine
	Aspartate
	4-pyroxidate
	Succinate
	Glutamate
	Butanone/Acetoin
	Methionine
	Acetate
	Putrescine
	Cadverine/Lysine
	Alanine
	Lactate
	Isoleucine
	Valine
	Leucine
	Butyrate
	TSP
	Spectrum
	class
	9.86ppm
	Niacinamide/Nicotinate
	NADP+
	AMP
	IMP
	ADP/ATP
	Inosine
	Adenine
	UMP
	UDP-glucoronate
	Uracil
	Phe
	Tyrosine
	Fumarate
	Maleate
	Maltose
	Glucose
	1,3 Dihydroxyacetone
	Glycine
	Betaine
	Aspartate
	4-pyroxidate
	Succinate
	Glutamate
	Butanone/Acetoin
	Methionine
	Acetate
	Putrescine
	Cadverine/Lysine
	Alanine
	Lactate
	Isoleucine
	Valine
	Leucine
	Butyrate
	TSP
	Spectrum
	class
	9.86ppm
	Niacinamide/Nicotinate
	NADP+
	AMP
	IMP
	ADP/ATP
	Inosine
	Adenine
	UMP
	UDP-glucoronate
	Uracil
	Phe
	Tyrosine
	Fumarate
	Maleate
	Maltose
	Glucose
	1,3 Dihydroxyacetone
	Glycine
	Betaine
	Aspartate
	4-pyroxidate
	Succinate
	Glutamate
	Butanone/Acetoin
	Methionine
	Acetate
	Putrescine
	Cadverine/Lysine
	Alanine
	Lactate
	Isoleucine
	Valine
	Leucine
	Butyrate
	TSP
	Spectrum
	class
	9.86ppm
	Niacinamide/Nicotinate
	NADP+
	AMP
	IMP
	ADP/ATP
	Inosine
	Adenine
	UMP
	UDP-glucoronate
	Uracil
	Phe
	Tyrosine
	Fumarate
	Maleate
	Maltose
	Glucose
	1,3 Dihydroxyacetone
	Glycine
	Betaine
	Aspartate
	4-pyroxidate
	Succinate
	Glutamate
	Butanone/Acetoin
	Methionine
	Acetate
	Putrescine
	Cadverine/Lysine
	Alanine
	Lactate
	Isoleucine
	Valine
	Leucine
	Butyrate
	TSP
	Spectrum
	class
	9.86ppm
	Niacinamide/Nicotinate
	NADP+
	AMP
	IMP
	ADP/ATP
	Inosine
	Adenine
	UMP
	UDP-glucoronate
	Uracil
	Phe
	Tyrosine
	Fumarate
	Maleate
	Maltose
	Glucose
	1,3 Dihydroxyacetone
	Glycine
	Betaine
	Aspartate
	4-pyroxidate
	Succinate
	Glutamate
	Butanone/Acetoin
	Methionine
	Acetate
	Putrescine
	Cadverine/Lysine
	Alanine
	Lactate
	Isoleucine
	Valine
	Leucine
	Butyrate
	TSP
	Spectrum
	class
	9.86ppm
	Niacinamide/Nicotinate
	NADP+
	AMP
	IMP
	ADP/ATP
	Inosine
	Adenine
	UMP
	UDP-glucoronate
	Uracil
	Phe
	Tyrosine
	Fumarate
	Maleate
	Maltose
	Glucose
	1,3 Dihydroxyacetone
	Glycine
	Betaine
	Aspartate
	4-pyroxidate
	Succinate
	Glutamate
	Butanone/Acetoin
	Methionine
	Acetate
	Putrescine
	Cadverine/Lysine
	Alanine
	Lactate
	Isoleucine
	Valine
	Leucine
	Butyrate
	TSP
	Spectrum
	class
	9.86ppm
	Niacinamide/Nicotinate
	NADP+
	AMP
	IMP
	ADP/ATP
	Inosine
	Adenine
	UMP
	UDP-glucoronate
	Uracil
	Phe
	Tyrosine
	Fumarate
	Maleate
	Maltose
	Glucose
	1,3 Dihydroxyacetone
	Glycine
	Betaine
	Aspartate
	4-pyroxidate
	Succinate
	Glutamate
	Butanone/Acetoin
	Methionine
	Acetate
	Putrescine
	Cadverine/Lysine
	Alanine
	Lactate
	Isoleucine
	Valine
	Leucine
	Butyrate
	TSP
	Spectrum
	class
	9.86ppm
	Niacinamide/Nicotinate
	NADP+
	AMP
	IMP
	ADP/ATP
	Inosine
	Adenine
	UMP
	UDP-glucoronate
	Uracil
	Phe
	Tyrosine
	Fumarate
	Maleate
	Maltose
	Glucose
	1,3 Dihydroxyacetone
	Glycine
	Betaine
	Aspartate
	4-pyroxidate
	Succinate
	Glutamate
	Butanone/Acetoin
	Methionine
	Acetate
	Putrescine
	Cadverine/Lysine
	Alanine
	Lactate
	Isoleucine
	Valine
	Leucine
	Butyrate
	TSP
	Spectrum
	class
	9.86ppm
	Niacinamide/Nicotinate
	NADP+
	AMP
	IMP
	ADP/ATP
	Inosine
	Adenine
	UMP
	UDP-glucoronate
	Uracil
	Phe
	Tyrosine
	Fumarate
	Maleate
	Maltose
	Glucose
	1,3 Dihydroxyacetone
	Glycine
	Betaine
	Aspartate
	4-pyroxidate
	Succinate
	Glutamate
	Butanone/Acetoin
	Methionine
	Acetate
	Putrescine
	Cadverine/Lysine
	Alanine
	Lactate
	Isoleucine
	Valine
	Leucine
	Butyrate
	TSP
	Spectrum
	class
	9.86ppm
	Niacinamide/Nicotinate
	NADP+
	AMP
	IMP
	ADP/ATP
	Inosine
	Adenine
	UMP
	UDP-glucoronate
	Uracil
	Phe
	Tyrosine
	Fumarate
	Maleate
	Maltose
	Glucose
	1,3 Dihydroxyacetone
	Glycine
	Betaine
	Aspartate
	4-pyroxidate
	Succinate
	Glutamate
	Butanone/Acetoin
	Methionine
	Acetate
	Putrescine
	Cadverine/Lysine
	Alanine
	Lactate
	Isoleucine
	Valine
	Leucine
	Butyrate
	TSP
	Spectrum
	class
	9.86ppm
	Niacinamide/Nicotinate
	NADP+
	AMP
	IMP
	ADP/ATP
	Inosine
	Adenine
	UMP
	UDP-glucoronate
	Uracil
	Phe
	Tyrosine
	Fumarate
	Maleate
	Maltose
	Glucose
	1,3 Dihydroxyacetone
	Glycine
	Betaine
	Aspartate
	4-pyroxidate
	Succinate
	Glutamate
	Butanone/Acetoin
	Methionine
	Acetate
	Putrescine
	Cadverine/Lysine
	Alanine
	Lactate
	Isoleucine
	Valine
	Leucine
	Butyrate
	TSP
	Spectrum
	class
	9.86ppm
	Niacinamide/Nicotinate
	NADP+
	AMP
	IMP
	ADP/ATP
	Inosine
	Adenine
	UMP
	UDP-glucoronate
	Uracil
	Phe
	Tyrosine
	Fumarate
	Maleate
	Maltose
	Glucose
	1,3 Dihydroxyacetone
	Glycine
	Betaine
	Aspartate
	4-pyroxidate
	Succinate
	Glutamate
	Butanone/Acetoin
	Methionine
	Acetate
	Putrescine
	Cadverine/Lysine
	Alanine
	Lactate
	Isoleucine
	Valine
	Leucine
	Butyrate
	TSP
	Spectrum
	class
	9.86ppm
	Niacinamide/Nicotinate
	NADP+
	AMP
	IMP
	ADP/ATP
	Inosine
	Adenine
	UMP
	UDP-glucoronate
	Uracil
	Phe
	Tyrosine
	Fumarate
	Maleate
	Maltose
	Glucose
	1,3 Dihydroxyacetone
	Glycine
	Betaine
	Aspartate
	4-pyroxidate
	Succinate
	Glutamate
	Butanone/Acetoin
	Methionine
	Acetate
	Putrescine
	Cadverine/Lysine
	Alanine
	Lactate
	Isoleucine
	Valine
	Leucine
	Butyrate
	TSP
	Spectrum
	class
	9.86ppm
	Niacinamide/Nicotinate
	NADP+
	AMP
	IMP
	ADP/ATP
	Inosine
	Adenine
	UMP
	UDP-glucoronate
	Uracil
	Phe
	Tyrosine
	Fumarate
	Maleate
	Maltose
	Glucose
	1,3 Dihydroxyacetone
	Glycine
	Betaine
	Aspartate
	4-pyroxidate
	Succinate
	Glutamate
	Butanone/Acetoin
	Methionine
	Acetate
	Putrescine
	Cadverine/Lysine
	Alanine
	Lactate
	Isoleucine
	Valine
	Leucine
	Butyrate
	TSP
	Spectrum
	class
	9.86ppm
	Niacinamide/Nicotinate
	NADP+
	AMP
	IMP
	ADP/ATP
	Inosine
	Adenine
	UMP
	UDP-glucoronate
	Uracil
	Phe
	Tyrosine
	Fumarate
	Maleate
	Maltose
	Glucose
	1,3 Dihydroxyacetone
	Glycine
	Betaine
	Aspartate
	4-pyroxidate
	Succinate
	Glutamate
	Butanone/Acetoin
	Methionine
	Acetate
	Putrescine
	Cadverine/Lysine
	Alanine
	Lactate
	Isoleucine
	Valine
	Leucine
	Butyrate
	TSP
	Spectrum
	class
	9.86ppm
	Niacinamide/Nicotinate
	NADP+
	AMP
	IMP
	ADP/ATP
	Inosine
	Adenine
	UMP
	UDP-glucoronate
	Uracil
	Phe
	Tyrosine
	Fumarate
	Maleate
	Maltose
	Glucose
	1,3 Dihydroxyacetone
	Glycine
	Betaine
	Aspartate
	4-pyroxidate
	Succinate
	Glutamate
	Butanone/Acetoin
	Methionine
	Acetate
	Putrescine
	Cadverine/Lysine
	Alanine
	Lactate
	Isoleucine
	Valine
	Leucine
	Butyrate
	TSP
	Spectrum
	class
	9.86ppm
	Niacinamide/Nicotinate
	NADP+
	AMP
	IMP
	ADP/ATP
	Inosine
	Adenine
	UMP
	UDP-glucoronate
	Uracil
	Phe
	Tyrosine
	Fumarate
	Maleate
	Maltose
	Glucose
	1,3 Dihydroxyacetone
	Glycine
	Betaine
	Aspartate
	4-pyroxidate
	Succinate
	Glutamate
	Butanone/Acetoin
	Methionine
	Acetate
	Putrescine
	Cadverine/Lysine
	Alanine
	Lactate
	Isoleucine
	Valine
	Leucine
	Butyrate
	TSP
	Spectrum
	class
	9.86ppm
	Niacinamide/Nicotinate
	NADP+
	AMP
	IMP
	ADP/ATP
	Inosine
	Adenine
	UMP
	UDP-glucoronate
	Uracil
	Phe
	Tyrosine
	Fumarate
	Maleate
	Maltose
	Glucose
	1,3 Dihydroxyacetone
	Glycine
	Betaine
	Aspartate
	4-pyroxidate
	Succinate
	Glutamate
	Butanone/Acetoin
	Methionine
	Acetate
	Putrescine
	Cadverine/Lysine
	Alanine
	Lactate
	Isoleucine
	Valine
	Leucine
	Butyrate
	TSP
	Spectrum
	class
	9.86ppm
	Niacinamide/Nicotinate
	NADP+
	AMP
	IMP
	ADP/ATP
	Inosine
	Adenine
	UMP
	UDP-glucoronate
	Uracil
	Phe
	Tyrosine
	Fumarate
	Maleate
	Maltose
	Glucose
	1,3 Dihydroxyacetone
	Glycine
	Betaine
	Aspartate
	4-pyroxidate
	Succinate
	Glutamate
	Butanone/Acetoin
	Methionine
	Acetate
	Putrescine
	Cadverine/Lysine
	Alanine
	Lactate
	Isoleucine
	Valine
	Leucine
	Butyrate
	TSP
	Spectrum
	class
	9.86ppm
	Niacinamide/Nicotinate
	NADP+
	AMP
	IMP
	ADP/ATP
	Inosine
	Adenine
	UMP
	UDP-glucoronate
	Uracil
	Phe
	Tyrosine
	Fumarate
	Maleate
	Maltose
	Glucose
	1,3 Dihydroxyacetone
	Glycine
	Betaine
	Aspartate
	4-pyroxidate
	Succinate
	Glutamate
	Butanone/Acetoin
	Methionine
	Acetate
	Putrescine
	Cadverine/Lysine
	Alanine
	Lactate
	Isoleucine
	Valine
	Leucine
	Butyrate
	TSP
	Spectrum
	class
	9.86ppm
	Niacinamide/Nicotinate
	NADP+
	AMP
	IMP
	ADP/ATP
	Inosine
	Adenine
	UMP
	UDP-glucoronate
	Uracil
	Phe
	Tyrosine
	Fumarate
	Maleate
	Maltose
	Glucose
	1,3 Dihydroxyacetone
	Glycine
	Betaine
	Aspartate
	4-pyroxidate
	Succinate
	Glutamate
	Butanone/Acetoin
	Methionine
	Acetate
	Putrescine
	Cadverine/Lysine
	Alanine
	Lactate
	Isoleucine
	Valine
	Leucine
	Butyrate
	TSP
	Spectrum
	class
	9.86ppm
	Niacinamide/Nicotinate
	NADP+
	AMP
	IMP
	ADP/ATP
	Inosine
	Adenine
	UMP
	UDP-glucoronate
	Uracil
	Phe
	Tyrosine
	Fumarate
	Maleate
	Maltose
	Glucose
	1,3 Dihydroxyacetone
	Glycine
	Betaine
	Aspartate
	4-pyroxidate
	Succinate
	Glutamate
	Butanone/Acetoin
	Methionine
	Acetate
	Putrescine
	Cadverine/Lysine
	Alanine
	Lactate
	Isoleucine
	Valine
	Leucine
	Butyrate
	TSP
	Spectrum
	class
	9.86ppm
	Niacinamide/Nicotinate
	NADP+
	AMP
	IMP
	ADP/ATP
	Inosine
	Adenine
	UMP
	UDP-glucoronate
	Uracil
	Phe
	Tyrosine
	Fumarate
	Maleate
	Maltose
	Glucose
	1,3 Dihydroxyacetone
	Glycine
	Betaine
	Aspartate
	4-pyroxidate
	Succinate
	Glutamate
	Butanone/Acetoin
	Methionine
	Acetate
	Putrescine
	Cadverine/Lysine
	Alanine
	Lactate
	Isoleucine
	Valine
	Leucine
	Butyrate
	TSP
	Spectrum
	class
	9.86ppm
	Niacinamide/Nicotinate
	NADP+
	AMP
	IMP
	ADP/ATP
	Inosine
	Adenine
	UMP
	UDP-glucoronate
	Uracil
	Phe
	Tyrosine
	Fumarate
	Maleate
	Maltose
	Glucose
	1,3 Dihydroxyacetone
	Glycine
	Betaine
	Aspartate
	4-pyroxidate
	Succinate
	Glutamate
	Butanone/Acetoin
	Methionine
	Acetate
	Putrescine
	Cadverine/Lysine
	Alanine
	Lactate
	Isoleucine
	Valine
	Leucine
	Butyrate
	TSP
	Spectrum
	class
	9.86ppm
	Niacinamide/Nicotinate
	NADP+
	AMP
	IMP
	ADP/ATP
	Inosine
	Adenine
	UMP
	UDP-glucoronate
	Uracil
	Phe
	Tyrosine
	Fumarate
	Maleate
	Maltose
	Glucose
	1,3 Dihydroxyacetone
	Glycine
	Betaine
	Aspartate
	4-pyroxidate
	Succinate
	Glutamate
	Butanone/Acetoin
	Methionine
	Acetate
	Putrescine
	Cadverine/Lysine
	Alanine
	Lactate
	Isoleucine
	Valine
	Leucine
	Butyrate
	TSP
	Spectrum
	class
	9.86ppm
	Niacinamide/Nicotinate
	NADP+
	AMP
	IMP
	ADP/ATP
	Inosine
	Adenine
	UMP
	UDP-glucoronate
	Uracil
	Phe
	Tyrosine
	Fumarate
	Maleate
	Maltose
	Glucose
	1,3 Dihydroxyacetone
	Glycine
	Betaine
	Aspartate
	4-pyroxidate
	Succinate
	Glutamate
	Butanone/Acetoin
	Methionine
	Acetate
	Putrescine
	Cadverine/Lysine
	Alanine
	Lactate
	Isoleucine
	Valine
	Leucine
	Butyrate
	TSP
	Spectrum
	class
	9.86ppm
	Niacinamide/Nicotinate
	NADP+
	AMP
	IMP
	ADP/ATP
	Inosine
	Adenine
	UMP
	UDP-glucoronate
	Uracil
	Phe
	Tyrosine
	Fumarate
	Maleate
	Maltose
	Glucose
	1,3 Dihydroxyacetone
	Glycine
	Betaine
	Aspartate
	4-pyroxidate
	Succinate
	Glutamate
	Butanone/Acetoin
	Methionine
	Acetate
	Putrescine
	Cadverine/Lysine
	Alanine
	Lactate
	Isoleucine
	Valine
	Leucine
	Butyrate
	TSP
	Spectrum
	class
	9.86ppm
	Niacinamide/Nicotinate
	NADP+
	AMP
	IMP
	ADP/ATP
	Inosine
	Adenine
	UMP
	UDP-glucoronate
	Uracil
	Phe
	Tyrosine
	Fumarate
	Maleate
	Maltose
	Glucose
	1,3 Dihydroxyacetone
	Glycine
	Betaine
	Aspartate
	4-pyroxidate
	Succinate
	Glutamate
	Butanone/Acetoin
	Methionine
	Acetate
	Putrescine
	Cadverine/Lysine
	Alanine
	Lactate
	Isoleucine
	Valine
	Leucine
	Butyrate
	TSP
	Spectrum
	class
	9.86ppm
	Niacinamide/Nicotinate
	NADP+
	AMP
	IMP
	ADP/ATP
	Inosine
	Adenine
	UMP
	UDP-glucoronate
	Uracil
	Phe
	Tyrosine
	Fumarate
	Maleate
	Maltose
	Glucose
	1,3 Dihydroxyacetone
	Glycine
	Betaine
	Aspartate
	4-pyroxidate
	Succinate
	Glutamate
	Butanone/Acetoin
	Methionine
	Acetate
	Putrescine
	Cadverine/Lysine
	Alanine
	Lactate
	Isoleucine
	Valine
	Leucine
	Butyrate
	TSP
	Spectrum
	class
	9.86ppm
	Niacinamide/Nicotinate
	NADP+
	AMP
	IMP
	ADP/ATP
	Inosine
	Adenine
	UMP
	UDP-glucoronate
	Uracil
	Phe
	Tyrosine
	Fumarate
	Maleate
	Maltose
	Glucose
	1,3 Dihydroxyacetone
	Glycine
	Betaine
	Aspartate
	4-pyroxidate
	Succinate
	Glutamate
	Butanone/Acetoin
	Methionine
	Acetate
	Putrescine
	Cadverine/Lysine
	Alanine
	Lactate
	Isoleucine
	Valine
	Leucine
	Butyrate
	TSP
	Spectrum
	class
	9.86ppm
	Niacinamide/Nicotinate
	NADP+
	AMP
	IMP
	ADP/ATP
	Inosine
	Adenine
	UMP
	UDP-glucoronate
	Uracil
	Phe
	Tyrosine
	Fumarate
	Maleate
	Maltose
	Glucose
	1,3 Dihydroxyacetone
	Glycine
	Betaine
	Aspartate
	4-pyroxidate
	Succinate
[truncated: 431 more rows]
